# Supplementary material for: #Stayathome If You Have a Cold: High SARS-CoV-2 Salivary Viral Loads in Pediatric Patients with Nasopharyngeal Symptoms
Source: Viruses. 2022 Dec 28;15(1):81. doi: 10.3390/v15010081 (PMC9867493; doi:10.3390/v15010081)
Supplement: Supplementary file 1 [file viruses-15-00081-s001.zip]

Archive with 1 entries (1 files):
- viruses-2098408-supplementary.pdf
